# Supplementary material for: Plant phytochrome interactions decode light and temperature signals
Source: Plant Cell. 2024 Sep 11;36(12):4819–39. doi: 10.1093/plcell/koae249 (PMC11638003; doi:10.1093/plcell/koae249)
Supplement: koae249_Supplementary_Data [file koae249_supplementary_data.zip]

Archive with 4 entries (4 files):
- andreas_moeglich.vcf
- PNASNEXUS-PNASNEXUS-2024-00713-TRR-s01.pdf
- tpc.00891.2023-s06.pdf
- Yi_phyB_assoc_revrev_Author_Revisions_Checklist.pdf
