# Supplementary material for: Plant phytochrome interactions decode light and temperature signals
Source: Plant Cell. 2024 Sep 11;36(12):4819–39. doi: 10.1093/plcell/koae249 (PMC11638003; doi:10.1093/plcell/koae249)
Supplement: koae249_Supplementary_Data [file koae249_supplementary_data.zip › andreas_moeglich.vcf]

begin:vcard
fn;quoted-printable:Prof. Andreas M=C3=B6glich, PhD
n;quoted-printable:M=C3=B6glich;Andreas
org:University of Bayreuth;Photobiochemistry
adr;quoted-printable:Universit=C3=A4tsstra=C3=9Fe 30;;NW III, 1.05;Bayreuth;Bavaria;95447;Germany
email;internet:andreas.moeglich@uni-bayreuth.de
title:Professor
tel;work:+49-921-55-7835
url:http://www.moeglich.uni-bayreuth.de
version:2.1
end:vcard
